# Supplementary material for: Room Temperature Broadband Bi2Te3/PbS Colloidal Quantum Dots Infrared Photodetectors
Source: Sensors (Basel). 2023 Apr 27;23(9):4328. doi: 10.3390/s23094328 (PMC10181788; doi:10.3390/s23094328)
Supplement: Supplementary file 1 [file sensors-23-04328-s001.zip]

Archive with 1 entries (1 files):
- sensors-2238710-supplementary.pdf
